# Supplementary material for: Distinct Roles of Plant Residues and Microbial Necromass in Soil Organic Carbon Accumulation and Stability in the Alhagi sparsifolia Community
Source: Plants (Basel). 2026 Mar 27;15(7):1030. doi: 10.3390/plants15071030 (PMC13075010; doi:10.3390/plants15071030)
Supplement: Supplementary file 1 [file plants-15-01030-s001.zip]

Archive with 1 entries (1 files):
- plants-4212993-supplementary.pdf
